# Supplementary material for: Autophagy-Mitophagy Pathway-Linked Genetic Variants Associate with Systemic Inflammation and Interact with Dietary Factors in Asian and European Cohorts
Source: Int J Mol Sci. 2026 Mar 27;27(7):3062. doi: 10.3390/ijms27073062 (PMC13072760; doi:10.3390/ijms27073062)
Supplement: Supplementary file 1 [file ijms-27-03062-s001.zip]

Archive with 1 entries (1 files):
- ijms-4207899-supplementary.pdf
